# Supplementary material for: ﻿Three new species of Gerronema (Agaricales, Basidiomycota) from southern China
Source: MycoKeys. 2025 Mar 4;114:239–58. doi: 10.3897/mycokeys.114.145299 (PMC11898245; doi:10.3897/mycokeys.114.145299)
Supplement: XML Treatment for Gerronema angustum [file mycokeys.114.145299-treatment1.xml]

<!DOCTYPE tp:taxon-treatment
  PUBLIC "-//TaxonX//DTD Taxonomic Treatment Publishing DTD v0 20100105//EN" "tax-treatment-NSO.dtd">
<tp:taxon-treatment xmlns:tp="http://www.plazi.org/taxpub"><tp:treatment-meta><kwd-group><label>Taxon classification</label><kwd>
                <named-content content-type="kingdom">Fungi</named-content>
              </kwd><kwd>
                <named-content content-type="order">Agaricales</named-content>
              </kwd><kwd>
                <named-content content-type="family">Porotheleaceae</named-content>
              </kwd></kwd-group><mixed-citation publication-type="journal"><person-group><name><surname>Zhang</surname><given-names>Wei-Xin</given-names></name><name><surname>Deng</surname><given-names>Wang-Qiu</given-names></name><name><surname>Chang</surname><given-names>Chang-Qing</given-names></name><name><surname>Zhou</surname><given-names>Ping</given-names></name><name><surname>Lin</surname><given-names>Min</given-names></name><name><surname>Zhang</surname><given-names>Ming</given-names></name></person-group><article-title>﻿Three new species of <italic><tp:taxon-name><tp:taxon-name-part taxon-name-part-type="genus" reg="Gerronema">Gerronema</tp:taxon-name-part></tp:taxon-name></italic> (<tp:taxon-name><tp:taxon-name-part taxon-name-part-type="order">Agaricales</tp:taxon-name-part></tp:taxon-name>, <tp:taxon-name><tp:taxon-name-part taxon-name-part-type="phylum">Basidiomycota</tp:taxon-name-part></tp:taxon-name>) from southern China</article-title><source>MycoKeys</source><day>04</day><month>03</month><year>2025</year><volume>114</volume><fpage>239</fpage><lpage>258</lpage><pub-id pub-id-type="doi">10.3897/mycokeys.114.145299</pub-id></mixed-citation></tp:treatment-meta><tp:nomenclature><label>﻿</label><tp:taxon-name>
              <object-id xmlns:xlink="http://www.w3.org/1999/xlink" content-type="arpha" xlink:type="simple">8DA9E13C-F8C6-5C8D-A347-650959A034E6</object-id>
              <tp:taxon-name-part taxon-name-part-type="genus" reg="Gerronema">Gerronema</tp:taxon-name-part>
              <tp:taxon-name-part taxon-name-part-type="species" reg="angustum">angustum</tp:taxon-name-part>
              <object-id xmlns:xlink="http://www.w3.org/1999/xlink" xlink:type="simple">Fungal Names: FN 572081</object-id>
            </tp:taxon-name><tp:taxon-authority>Ming Zhang &amp; W.X. Zhang</tp:taxon-authority><tp:taxon-status xmlns:xlink="http://www.w3.org/1999/xlink" xlink:type="simple">sp. nov.</tp:taxon-status><xref ref-type="fig" rid="F2">Figs 2</xref><xref ref-type="fig" rid="F3">, 3</xref></tp:nomenclature><tp:treatment-sec sec-type="diagnosis" id="SECID0EV4BI"><title>Diagnosis.</title><p>Distinguished from other <italic><tp:taxon-name><tp:taxon-name-part taxon-name-part-type="genus" reg="Gerronema">Gerronema</tp:taxon-name-part></tp:taxon-name></italic> species by the combination characters, including caespitose habit, greenish green pileus, narrow and close lamellae, slender stipe, baidiospores measuring (4)4.5–5.5 × 2.5–3.5 μm, mainly clavate to narrowly utriform cheilocystidia.</p><fig id="F2" position="float" orientation="portrait"><object-id xmlns:xlink="http://www.w3.org/1999/xlink" content-type="doi" xlink:type="simple">10.3897/mycokeys.114.145299.figure2</object-id><object-id xmlns:xlink="http://www.w3.org/1999/xlink" content-type="arpha" xlink:type="simple">5A228ECF-04CB-554C-A2C9-384038F5DFE9</object-id><label>Figure 2.</label><caption><p>Basidiomata of <italic><tp:taxon-name><tp:taxon-name-part taxon-name-part-type="genus" reg="Gerronema">Gerronema</tp:taxon-name-part><tp:taxon-name-part taxon-name-part-type="species" reg="angustum">angustum</tp:taxon-name-part></tp:taxon-name></italic><bold>A</bold> collection <named-content xmlns:xlink="http://www.w3.org/1999/xlink" content-type="dwc:institutional_code" xlink:title="Fungarium of the Institute of Microbiology, Guangdong Academy of Sciences" xlink:href="http://grbio.org/institution/guangdong-institute-microbiology" xlink:type="simple">GDGM</named-content> 88662, holotype <bold>B</bold> collection <named-content xmlns:xlink="http://www.w3.org/1999/xlink" content-type="dwc:institutional_code" xlink:title="Fungarium of the Institute of Microbiology, Guangdong Academy of Sciences" xlink:href="http://grbio.org/institution/guangdong-institute-microbiology" xlink:type="simple">GDGM</named-content> 88663. Photographed by Bin Song. Scale bars: 10 mm.</p></caption><graphic xmlns:xlink="http://www.w3.org/1999/xlink" xlink:href="mycokeys-114-239-g002.jpg" position="float" orientation="portrait" xlink:type="simple" id="oo_1269211.jpg"><uri content-type="original_file" xlink:type="simple">https://binary.pensoft.net/fig/1269211</uri></graphic></fig></tp:treatment-sec><tp:treatment-sec sec-type="Holotype" id="SECID0EG6BI"><title>Holotype.</title><p>China • Guangdong Province: Shaoguan City, Nanling National Forest Park; <named-content xmlns:xlink="http://www.w3.org/1999/xlink" content-type="dwc:verbatimCoordinates" xlink:type="simple"><named-content content-type="geo-json" specific-use="{&#34;type&#34;:&#34;Point&#34;,&#34;coordinates&#34;:[113.040000,24.898333]}" id="NCID0EP6BI" xlink:type="simple">24°53'54"N, 113°2'24"E</named-content></named-content>; 210 m asl.; 7 July 2022; Bin Song, Guo-Rui Zhong, and De-Chun Xie (<named-content xmlns:xlink="http://www.w3.org/1999/xlink" content-type="dwc:institutional_code" xlink:title="Fungarium of the Institute of Microbiology, Guangdong Academy of Sciences" xlink:href="http://grbio.org/institution/guangdong-institute-microbiology" xlink:type="simple">GDGM</named-content> 88662).</p><fig id="F3" position="float" orientation="portrait"><object-id xmlns:xlink="http://www.w3.org/1999/xlink" content-type="doi" xlink:type="simple">10.3897/mycokeys.114.145299.figure3</object-id><object-id xmlns:xlink="http://www.w3.org/1999/xlink" content-type="arpha" xlink:type="simple">8F5B8731-6C68-5B6E-BD47-D107B5788F48</object-id><label>Figure 3.</label><caption><p>Microscopic features of <italic><tp:taxon-name><tp:taxon-name-part taxon-name-part-type="genus" reg="Gerronema">Gerronema</tp:taxon-name-part><tp:taxon-name-part taxon-name-part-type="species" reg="angustum">angustum</tp:taxon-name-part></tp:taxon-name></italic> (<named-content xmlns:xlink="http://www.w3.org/1999/xlink" content-type="dwc:institutional_code" xlink:title="Fungarium of the Institute of Microbiology, Guangdong Academy of Sciences" xlink:href="http://grbio.org/institution/guangdong-institute-microbiology" xlink:type="simple">GDGM</named-content> 88662, holotype) <bold>A</bold> Basidiospores <bold>B</bold> Basidia <bold>C</bold> Cheilocystidia <bold>D</bold> Pileipellis <bold>E</bold> Stipitipellis. Scale bars: 10 μm (<bold>A–C</bold>); 50 μm (<bold>D–E</bold>).</p></caption><graphic xmlns:xlink="http://www.w3.org/1999/xlink" xlink:href="mycokeys-114-239-g003.jpg" position="float" orientation="portrait" xlink:type="simple" id="oo_1269212.jpg"><uri content-type="original_file" xlink:type="simple">https://binary.pensoft.net/fig/1269212</uri></graphic></fig></tp:treatment-sec><tp:treatment-sec sec-type="etymology" id="SECID0ECBCI"><title>Etymology.</title><p><italic><tp:taxon-name><tp:taxon-name-part taxon-name-part-type="genus" reg="Gerronema"/><tp:taxon-name-part taxon-name-part-type="species" reg="angustum">angustum</tp:taxon-name-part></tp:taxon-name></italic> (Latin), referring to the narrow lamellae of this species.</p></tp:treatment-sec><tp:treatment-sec sec-type="description" id="SECID0ESBCI"><title>Description.</title><p>Basidiomata small-sized. Pileus 10–18 mm broad, infundibuliform, umbilicate to deeply umbilicate at center, greyish brown to brown (6E3–4) when young, greyish green (30B3–4, 30C2–3) when old, greyish green (30E5–6) at center, surface moist, glabrous, margin inflexed, radially striped with greenish grey to dull green (30B4–5, 30D4–5) lines. Lamellae decurrent, close, narrow, arcuate, even, white (30A1) to greenish grey (30B2), with 1–3 lamellulae. Stipe 45–60 × 2–5 mm, slender, centric, cylindrical, hollow, fragile, grey to greyish green (30C1–3), covered with white (30A1) fibrils. Odor and taste not recorded.</p><p>Basidiospores (4)4.5–5.5 × 2.5–3.5 μm, L<sub>m</sub> = 4.88 ± 0.51 µm, W<sub>m</sub> = 2.96 ± 0.32 µm, Q = (1.33)1.43–1.83, Q<sub>m</sub> = 1.66 ± 0.18, ellipsoid to oblong, smooth, thin-walled, hyaline, guttulate, inamyloid. Basidia 18–26 × 5.5–7 μm, clavate, thin-walled, hyaline, 4-spored, with sterigmata 2.3–4.4 µm long. Cheilocystidia 26–45 × 6–9.5 μm, clavate, fusiform to narrowly utriform, thin-walled, hyaline. Pleurocystidia not seen. Lamellar trama regular to subregular, hyphae 3–22 μm wide, cylindrical, thin-walled, hyaline. Pileipellis a cutis, hyphae 1.5–24.5 μm wide, smooth, hyaline; pileocystidia 22.5–65 × 8–15.5 µm, oblong to utriform, thin-walled, greyish brown to light brown pigmented in KOH. Pileus trama subregular, sarcodimitic. Stipitipellis a cutis, hyphae 3.5–25 μm wide, sometimes upturned hyphae, smooth, thin-walled, hyaline; caulocystidia 56–72 × 10.5–20.5 µm, narrowly cylindrical to oblong, thin-walled, hyaline. Stipe trama regular, sarcodimitic. Clamp connections present in all tissues.</p></tp:treatment-sec><tp:treatment-sec sec-type="distribution" id="SECID0E6BCI"><title>Habit and distribution.</title><p>Caespitose on the rotten wood in broad-leaved forests. Currently only known from the type locality in China.</p></tp:treatment-sec><tp:treatment-sec sec-type="Additional specimen examined" id="SECID0EECCI"><title>Additional specimen examined.</title><p>China • Guangdong Province: Shaoguan City, Nanling National Forest Park; <named-content xmlns:xlink="http://www.w3.org/1999/xlink" content-type="dwc:verbatimCoordinates" xlink:type="simple"><named-content content-type="geo-json" specific-use="{&#34;type&#34;:&#34;Point&#34;,&#34;coordinates&#34;:[113.055556,24.927500]}" id="NCID0ENCCI" xlink:type="simple">24°55'39"N, 113°3'20"E</named-content></named-content>; 225 m asl.; 7 July 2022; Bin Song, Guo-Rui Zhong, and De-Chun Xie (<named-content xmlns:xlink="http://www.w3.org/1999/xlink" content-type="dwc:institutional_code" xlink:title="Fungarium of the Institute of Microbiology, Guangdong Academy of Sciences" xlink:href="http://grbio.org/institution/guangdong-institute-microbiology" xlink:type="simple">GDGM</named-content> 88663).</p></tp:treatment-sec></tp:taxon-treatment>
