# Supplementary material for: ﻿Three new species of Gerronema (Agaricales, Basidiomycota) from southern China
Source: MycoKeys. 2025 Mar 4;114:239–58. doi: 10.3897/mycokeys.114.145299 (PMC11898245; doi:10.3897/mycokeys.114.145299)
Supplement: XML Treatment for Gerronema pubescence [file mycokeys.114.145299-treatment2.xml]

<!DOCTYPE tp:taxon-treatment
  PUBLIC "-//TaxonX//DTD Taxonomic Treatment Publishing DTD v0 20100105//EN" "tax-treatment-NSO.dtd">
<tp:taxon-treatment xmlns:tp="http://www.plazi.org/taxpub"><tp:treatment-meta><kwd-group><label>Taxon classification</label><kwd>
                <named-content content-type="kingdom">Fungi</named-content>
              </kwd><kwd>
                <named-content content-type="order">Agaricales</named-content>
              </kwd><kwd>
                <named-content content-type="family">Porotheleaceae</named-content>
              </kwd></kwd-group><mixed-citation publication-type="journal"><person-group><name><surname>Zhang</surname><given-names>Wei-Xin</given-names></name><name><surname>Deng</surname><given-names>Wang-Qiu</given-names></name><name><surname>Chang</surname><given-names>Chang-Qing</given-names></name><name><surname>Zhou</surname><given-names>Ping</given-names></name><name><surname>Lin</surname><given-names>Min</given-names></name><name><surname>Zhang</surname><given-names>Ming</given-names></name></person-group><article-title>﻿Three new species of <italic><tp:taxon-name><tp:taxon-name-part taxon-name-part-type="genus" reg="Gerronema">Gerronema</tp:taxon-name-part></tp:taxon-name></italic> (<tp:taxon-name><tp:taxon-name-part taxon-name-part-type="order">Agaricales</tp:taxon-name-part></tp:taxon-name>, <tp:taxon-name><tp:taxon-name-part taxon-name-part-type="phylum">Basidiomycota</tp:taxon-name-part></tp:taxon-name>) from southern China</article-title><source>MycoKeys</source><day>04</day><month>03</month><year>2025</year><volume>114</volume><fpage>239</fpage><lpage>258</lpage><pub-id pub-id-type="doi">10.3897/mycokeys.114.145299</pub-id></mixed-citation></tp:treatment-meta><tp:nomenclature><label>﻿</label><tp:taxon-name>
              <object-id xmlns:xlink="http://www.w3.org/1999/xlink" content-type="arpha" xlink:type="simple">FA946C68-3344-57E0-8C00-288F50B9D336</object-id>
              <tp:taxon-name-part taxon-name-part-type="genus" reg="Gerronema">Gerronema</tp:taxon-name-part>
              <tp:taxon-name-part taxon-name-part-type="species" reg="pubescence">pubescence</tp:taxon-name-part>
              <object-id xmlns:xlink="http://www.w3.org/1999/xlink" xlink:type="simple">Fungal Names: FN 572082</object-id>
            </tp:taxon-name><tp:taxon-authority>Ming Zhang &amp; W.X. Zhang</tp:taxon-authority><tp:taxon-status xmlns:xlink="http://www.w3.org/1999/xlink" xlink:type="simple">sp. nov.</tp:taxon-status><xref ref-type="fig" rid="F4">Figs 4</xref><xref ref-type="fig" rid="F5">, 5</xref></tp:nomenclature><tp:treatment-sec sec-type="diagnosis" id="SECID0EHECI"><title>Diagnosis.</title><p>Distinguished from other <italic><tp:taxon-name><tp:taxon-name-part taxon-name-part-type="genus" reg="Gerronema">Gerronema</tp:taxon-name-part></tp:taxon-name></italic> species by the combination characters of the pastel grey pileus covered with <tp:taxon-name><tp:taxon-name-part taxon-name-part-type="genus" reg="Gerronema"/><tp:taxon-name-part taxon-name-part-type="species" reg="pubescence">pubescence</tp:taxon-name-part></tp:taxon-name> when young, yellowish white to pale yellow lamellae are paler towards the margin, the absence of cheilocystidia, and the narrow cylindrical to utriform pleurocystidia.</p><fig id="F4" position="float" orientation="portrait"><object-id xmlns:xlink="http://www.w3.org/1999/xlink" content-type="doi" xlink:type="simple">10.3897/mycokeys.114.145299.figure4</object-id><object-id xmlns:xlink="http://www.w3.org/1999/xlink" content-type="arpha" xlink:type="simple">24B03BB1-2387-575A-A98F-E693EFE3AC04</object-id><label>Figure 4.</label><caption><p>Basidiomata of <italic><tp:taxon-name><tp:taxon-name-part taxon-name-part-type="genus" reg="Gerronema">Gerronema</tp:taxon-name-part><tp:taxon-name-part taxon-name-part-type="species" reg="pubescence">pubescence</tp:taxon-name-part></tp:taxon-name></italic><bold>A, B</bold> collection <named-content xmlns:xlink="http://www.w3.org/1999/xlink" content-type="dwc:institutional_code" xlink:title="Fungarium of the Institute of Microbiology, Guangdong Academy of Sciences" xlink:href="http://grbio.org/institution/guangdong-institute-microbiology" xlink:type="simple">GDGM</named-content> 94001, holotype <bold>C, D</bold> collection <named-content xmlns:xlink="http://www.w3.org/1999/xlink" content-type="dwc:institutional_code" xlink:title="Fungarium of the Institute of Microbiology, Guangdong Academy of Sciences" xlink:href="http://grbio.org/institution/guangdong-institute-microbiology" xlink:type="simple">GDGM</named-content> 93936. <bold>A, B</bold> Photographed by Hao Huang <bold>C, D</bold> photographed by Ming Zhang. Scale bars: 30 mm (<bold>A, B</bold>); 10 mm (<bold>C, D</bold>).</p></caption><graphic xmlns:xlink="http://www.w3.org/1999/xlink" xlink:href="mycokeys-114-239-g004.jpg" position="float" orientation="portrait" xlink:type="simple" id="oo_1269213.jpg"><uri content-type="original_file" xlink:type="simple">https://binary.pensoft.net/fig/1269213</uri></graphic></fig></tp:treatment-sec><tp:treatment-sec sec-type="Holotype" id="SECID0EJGCI"><title>Holotype.</title><p>China • Guangdong Province: Huizhou City, Xiangtou Mountain Nature Reserve; <named-content xmlns:xlink="http://www.w3.org/1999/xlink" content-type="dwc:verbatimCoordinates" xlink:type="simple"><named-content content-type="geo-json" specific-use="{&#34;type&#34;:&#34;Point&#34;,&#34;coordinates&#34;:[114.616667,23.433333]}" id="NCID0ESGCI" xlink:type="simple">23°26'N, 114°37'E</named-content></named-content>; 335 m asl.; 19 September 2023; Hao Huang and Wei-Xin Zhang (<named-content xmlns:xlink="http://www.w3.org/1999/xlink" content-type="dwc:institutional_code" xlink:title="Fungarium of the Institute of Microbiology, Guangdong Academy of Sciences" xlink:href="http://grbio.org/institution/guangdong-institute-microbiology" xlink:type="simple">GDGM</named-content> 94001).</p><fig id="F5" position="float" orientation="portrait"><object-id xmlns:xlink="http://www.w3.org/1999/xlink" content-type="doi" xlink:type="simple">10.3897/mycokeys.114.145299.figure5</object-id><object-id xmlns:xlink="http://www.w3.org/1999/xlink" content-type="arpha" xlink:type="simple">2C5DB4D7-B9ED-59A4-80F9-C1B2DC65B0A7</object-id><label>Figure 5.</label><caption><p>Microscopic features of <italic><tp:taxon-name><tp:taxon-name-part taxon-name-part-type="genus" reg="Gerronema">Gerronema</tp:taxon-name-part><tp:taxon-name-part taxon-name-part-type="species" reg="pubescence">pubescence</tp:taxon-name-part></tp:taxon-name></italic> (<named-content xmlns:xlink="http://www.w3.org/1999/xlink" content-type="dwc:institutional_code" xlink:title="Fungarium of the Institute of Microbiology, Guangdong Academy of Sciences" xlink:href="http://grbio.org/institution/guangdong-institute-microbiology" xlink:type="simple">GDGM</named-content> 94001, holotype) <bold>A</bold> Basidiospores <bold>B</bold> Basidia <bold>C</bold> Pleurocystidia <bold>D</bold> Pileipellis <bold>E</bold> Stipitipellis. Scale bars: 10 mm (<bold>A, B</bold>); 50 mm (<bold>C–E</bold>).</p></caption><graphic xmlns:xlink="http://www.w3.org/1999/xlink" xlink:href="mycokeys-114-239-g005.jpg" position="float" orientation="portrait" xlink:type="simple" id="oo_1269214.jpg"><uri content-type="original_file" xlink:type="simple">https://binary.pensoft.net/fig/1269214</uri></graphic></fig></tp:treatment-sec><tp:treatment-sec sec-type="etymology" id="SECID0EFICI"><title>Etymology.</title><p><italic><tp:taxon-name><tp:taxon-name-part taxon-name-part-type="genus" reg="Gerronema"/><tp:taxon-name-part taxon-name-part-type="species" reg="pubescence">pubescence</tp:taxon-name-part></tp:taxon-name></italic> (Latin), referring to the species pileus usually covered with <tp:taxon-name><tp:taxon-name-part taxon-name-part-type="genus" reg="Gerronema"/><tp:taxon-name-part taxon-name-part-type="species" reg="pubescence">pubescence</tp:taxon-name-part></tp:taxon-name> when young.</p></tp:treatment-sec><tp:treatment-sec sec-type="description" id="SECID0E5ICI"><title>Description.</title><p>Pileus 12–70 mm broad, hemispherical to plano-convex, depressed at center, grey (1E1), covered with <tp:taxon-name><tp:taxon-name-part taxon-name-part-type="genus" reg="Gerronema"/><tp:taxon-name-part taxon-name-part-type="species" reg="pubescence">pubescence</tp:taxon-name-part></tp:taxon-name> when young, white to yellowish white (1A1–2) with age, grey to greyish brown (5E2–3, 6C1–2) at center, shallowly sulcate, surface dry, glabrous or pubescent, distinctly radially striped with grey to brownish orange (4C1–2, 6C2–3) lines, margin inflexed to reflexed. Lamellae subdecurrent, subdistant, ventricose, even, yellowish white to pale yellow (4A2–3), white (4C1) towards margin, with 1–5 lamellulae. Stipe 15–40 × 2–7 mm, central, cylindrical, hollow, white (1A1) to grey (1C1), covered with white granulose or fibrils. Odor and taste not recorded.</p><p>Basidiospores (6)6.5–8 × (3.5)4–4.5 μm, L<sub>m</sub> = 7.13 ± 0.57 µm, W<sub>m</sub> = 4.08 ± 0.29 µm, Q = (1.5)1.56–2, Qm = 1.75 ± 0.18, ellipsoid to oblong, smooth, thin-walled, hyaline, guttulate, inamyloid. Basidia 24.5–39 × 5–7.5 μm, clavate, thin-walled, hyaline, 2- or 4-spored, with sterigmata 2.5–5 µm long. Cheilocystidia absent. Pleurocystidia 40–104 × 8.5–12.5 µm, narrowly cylindrical to lageniform, thin-walled, hyaline. Lamellar trama regular to subregular, hyphae 3.5–26.5 μm wide, thin-walled, hyaline. Pileipellis a cutis, hyphae 3–25 μm wide, smooth, hyaline; pileocystidia 39–100 × 10–21 μm, oblong to narrowly clavate, apex sometimes rostrate, thin-walled, greyish brown pigmented in KOH. Pileus trama regular to subregular, sarcodimitic. Stipitipellis a cutis, hyphae 2.5–38.5 μm wide, smooth, thin-walled, hyaline; caulocystidia 38.5–84.5 × 8.5–19 μm, narrowly cylindrical to clavate, thin-walled, hyaline. Stipe trama regular, sarcodimitic. Clamp connections present in all tissues.</p></tp:treatment-sec><tp:treatment-sec sec-type="distribution" id="SECID0ETJCI"><title>Habit and distribution.</title><p>Scattered or caespitose on the rotten wood in broad-leaved forests. Currently only known from the type locality in China.</p></tp:treatment-sec><tp:treatment-sec sec-type="Additional specimen examined" id="SECID0EYJCI"><title>Additional specimen examined.</title><p>China • Guangdong Province: Zhaoqing City, Dinghu Mountain Nature Reserve; 23°10'43"N, 112°33'10"E; 150 m asl.; 9 April 2024; Ming Zhang, Guo-Rui Zhong, and Wen-Xiao Xia (<named-content xmlns:xlink="http://www.w3.org/1999/xlink" content-type="dwc:institutional_code" xlink:title="Fungarium of the Institute of Microbiology, Guangdong Academy of Sciences" xlink:href="http://grbio.org/institution/guangdong-institute-microbiology" xlink:type="simple">GDGM</named-content> 93936).</p></tp:treatment-sec></tp:taxon-treatment>
