# Supplementary material for: ﻿Three new species of Gerronema (Agaricales, Basidiomycota) from southern China
Source: MycoKeys. 2025 Mar 4;114:239–58. doi: 10.3897/mycokeys.114.145299 (PMC11898245; doi:10.3897/mycokeys.114.145299)
Supplement: XML Treatment for Gerronema rhizomorpha [file mycokeys.114.145299-treatment3.xml]

<!DOCTYPE tp:taxon-treatment
  PUBLIC "-//TaxonX//DTD Taxonomic Treatment Publishing DTD v0 20100105//EN" "tax-treatment-NSO.dtd">
<tp:taxon-treatment xmlns:tp="http://www.plazi.org/taxpub"><tp:treatment-meta><kwd-group><label>Taxon classification</label><kwd>
                <named-content content-type="kingdom">Fungi</named-content>
              </kwd><kwd>
                <named-content content-type="order">Agaricales</named-content>
              </kwd><kwd>
                <named-content content-type="family">Porotheleaceae</named-content>
              </kwd></kwd-group><mixed-citation publication-type="journal"><person-group><name><surname>Zhang</surname><given-names>Wei-Xin</given-names></name><name><surname>Deng</surname><given-names>Wang-Qiu</given-names></name><name><surname>Chang</surname><given-names>Chang-Qing</given-names></name><name><surname>Zhou</surname><given-names>Ping</given-names></name><name><surname>Lin</surname><given-names>Min</given-names></name><name><surname>Zhang</surname><given-names>Ming</given-names></name></person-group><article-title>﻿Three new species of <italic><tp:taxon-name><tp:taxon-name-part taxon-name-part-type="genus" reg="Gerronema">Gerronema</tp:taxon-name-part></tp:taxon-name></italic> (<tp:taxon-name><tp:taxon-name-part taxon-name-part-type="order">Agaricales</tp:taxon-name-part></tp:taxon-name>, <tp:taxon-name><tp:taxon-name-part taxon-name-part-type="phylum">Basidiomycota</tp:taxon-name-part></tp:taxon-name>) from southern China</article-title><source>MycoKeys</source><day>04</day><month>03</month><year>2025</year><volume>114</volume><fpage>239</fpage><lpage>258</lpage><pub-id pub-id-type="doi">10.3897/mycokeys.114.145299</pub-id></mixed-citation></tp:treatment-meta><tp:nomenclature><label>﻿</label><tp:taxon-name>
              <object-id xmlns:xlink="http://www.w3.org/1999/xlink" content-type="arpha" xlink:type="simple">DB0A81D2-3AFE-53D0-8D19-B4497941B821</object-id>
              <tp:taxon-name-part taxon-name-part-type="genus" reg="Gerronema">Gerronema</tp:taxon-name-part>
              <tp:taxon-name-part taxon-name-part-type="species" reg="rhizomorpha">rhizomorpha</tp:taxon-name-part>
              <object-id xmlns:xlink="http://www.w3.org/1999/xlink" xlink:type="simple">Fungal Names: FN 572083</object-id>
            </tp:taxon-name><tp:taxon-authority>Ming Zhang &amp; W.X. Zhang</tp:taxon-authority><tp:taxon-status xmlns:xlink="http://www.w3.org/1999/xlink" xlink:type="simple">sp. nov.</tp:taxon-status><xref ref-type="fig" rid="F6">Figs 6</xref><xref ref-type="fig" rid="F7">, 7</xref></tp:nomenclature><tp:treatment-sec sec-type="diagnosis" id="SECID0ETLCI"><title>Diagnosis.</title><p>Distinguished from other <italic><tp:taxon-name><tp:taxon-name-part taxon-name-part-type="genus" reg="Gerronema">Gerronema</tp:taxon-name-part></tp:taxon-name></italic> species by the combination characters of medium-sized basidiomata, yellowish white to brown pileus, well-developed rhizomorphs at stipe base, the absence of cheilocystidia, and pleurocystidia.</p><fig id="F6" position="float" orientation="portrait"><object-id xmlns:xlink="http://www.w3.org/1999/xlink" content-type="doi" xlink:type="simple">10.3897/mycokeys.114.145299.figure6</object-id><object-id xmlns:xlink="http://www.w3.org/1999/xlink" content-type="arpha" xlink:type="simple">53136526-8CA6-5B00-9B78-032B0837804A</object-id><label>Figure 6.</label><caption><p>Basidiomata of <italic><tp:taxon-name><tp:taxon-name-part taxon-name-part-type="genus" reg="Gerronema">Gerronema</tp:taxon-name-part><tp:taxon-name-part taxon-name-part-type="species" reg="rhizomorpha">rhizomorpha</tp:taxon-name-part></tp:taxon-name></italic><bold>A, B</bold> collection <named-content xmlns:xlink="http://www.w3.org/1999/xlink" content-type="dwc:institutional_code" xlink:title="Fungarium of the Institute of Microbiology, Guangdong Academy of Sciences" xlink:href="http://grbio.org/institution/guangdong-institute-microbiology" xlink:type="simple">GDGM</named-content> 92067, holotype <bold>C, D</bold> collection <named-content xmlns:xlink="http://www.w3.org/1999/xlink" content-type="dwc:institutional_code" xlink:title="Fungarium of the Institute of Microbiology, Guangdong Academy of Sciences" xlink:href="http://grbio.org/institution/guangdong-institute-microbiology" xlink:type="simple">GDGM</named-content> 87835. Photographed by Ming Zhang. Scale bars: 30 mm (<bold>A, B</bold>); 50 mm (<bold>C</bold>); 30 mm (<bold>D</bold>).</p></caption><graphic xmlns:xlink="http://www.w3.org/1999/xlink" xlink:href="mycokeys-114-239-g006.jpg" position="float" orientation="portrait" xlink:type="simple" id="oo_1269215.jpg"><uri content-type="original_file" xlink:type="simple">https://binary.pensoft.net/fig/1269215</uri></graphic></fig></tp:treatment-sec><tp:treatment-sec sec-type="Holotype" id="SECID0EKNCI"><title>Holotype.</title><p>China • Guangdong Province: Fengkai County, Zhaoqing City, Heishiding provincial natural reserve; <named-content xmlns:xlink="http://www.w3.org/1999/xlink" content-type="dwc:verbatimCoordinates" xlink:type="simple"><named-content content-type="geo-json" specific-use="{&#34;type&#34;:&#34;Point&#34;,&#34;coordinates&#34;:[111.891111,23.441667]}" id="NCID0ETNCI" xlink:type="simple">23°26'30"N, 111°53'28"E</named-content></named-content>; 340 m asl.; 25 May 2023; Ming Zhang and Guo-Rui Zhong (<named-content xmlns:xlink="http://www.w3.org/1999/xlink" content-type="dwc:institutional_code" xlink:title="Fungarium of the Institute of Microbiology, Guangdong Academy of Sciences" xlink:href="http://grbio.org/institution/guangdong-institute-microbiology" xlink:type="simple">GDGM</named-content> 92067).</p><fig id="F7" position="float" orientation="portrait"><object-id xmlns:xlink="http://www.w3.org/1999/xlink" content-type="doi" xlink:type="simple">10.3897/mycokeys.114.145299.figure7</object-id><object-id xmlns:xlink="http://www.w3.org/1999/xlink" content-type="arpha" xlink:type="simple">FD883A0D-3F31-5B07-BC1D-866ADF3EE4A8</object-id><label>Figure 7.</label><caption><p>Microscopic features of <italic><tp:taxon-name><tp:taxon-name-part taxon-name-part-type="genus" reg="Gerronema">Gerronema</tp:taxon-name-part><tp:taxon-name-part taxon-name-part-type="species" reg="rhizomorpha">rhizomorpha</tp:taxon-name-part></tp:taxon-name></italic> (<named-content xmlns:xlink="http://www.w3.org/1999/xlink" content-type="dwc:institutional_code" xlink:title="Fungarium of the Institute of Microbiology, Guangdong Academy of Sciences" xlink:href="http://grbio.org/institution/guangdong-institute-microbiology" xlink:type="simple">GDGM</named-content> 92067, holotype) <bold>A</bold> Basidiospores <bold>B</bold> Basidia <bold>C</bold> Pileipellis <bold>D</bold> Stipitipellis. Scale bars: 10 mm (<bold>A, B</bold>); 50 mm (<bold>C, D</bold>).</p></caption><graphic xmlns:xlink="http://www.w3.org/1999/xlink" xlink:href="mycokeys-114-239-g007.jpg" position="float" orientation="portrait" xlink:type="simple" id="oo_1269216.jpg"><uri content-type="original_file" xlink:type="simple">https://binary.pensoft.net/fig/1269216</uri></graphic></fig></tp:treatment-sec><tp:treatment-sec sec-type="etymology" id="SECID0EEPCI"><title>Etymology.</title><p><italic><tp:taxon-name><tp:taxon-name-part taxon-name-part-type="genus" reg="Gerronema"/><tp:taxon-name-part taxon-name-part-type="species" reg="rhizomorpha">rhizomorpha</tp:taxon-name-part></tp:taxon-name></italic> (Latin), referring to the species, usually has long and well-developed rhizomorphs at stipe base.</p></tp:treatment-sec><tp:treatment-sec sec-type="description" id="SECID0EUPCI"><title>Description.</title><p>Basidiomata medium-sized. Pileus 35–95 mm broad, hemispherical to plano-convex, depressed at center, brown (5E5–6) when young, yellowish white (2A2–3) to brown (5E4–5) at maturity, usually brown (5E4–5) to dark brown (6F4–5) at center, surface dry, distinctly radially striped with brown (5E6–7, 6E4–5) lines, margin inflexed. Lamellae subdecurrent, subdistant, ventricose, even, white to yellowish white (1A1–2), with 1–3 lamellulae. Stipe 40–110 × 4–10 mm, central to eccentric, cylindrical, hollow, white to yellowish white (1A1–2), sometimes yellowish grey to greyish yellow (2C2–3) at the base, covered with yellowish grey to greyish yellow (2C2–4) fibrils, base with developed and white (1A1) rhizomorphs. Odor and taste not recorded.</p><p>Basidiospores 7–8.5(9.5) × 5–6(6.5) μm, L<sub>m</sub> = 7.80 ± 0.71 µm, W<sub>m</sub> = 5.53 ± 0.42 µm, Q = (1.23)1.27–1.58(1.6), Q<sub>m</sub> = 1.41 ± 0.13, broadly ellipsoid to ellipsoid, smooth, thin-walled, hyaline, guttulate, inamyloid. Basidia 25.5–32 × 7.5–11.5 μm, clavate, thin-walled, hyaline, 4-spored, with sterigmata 2.8–6 µm long. Hymenial cystidia absent. Lamellar trama regular to subregular, hyphae 3–22 μm wide, thin-walled, hyaline. Pileipellis a cutis, hyphae 3–25 μm wide, thin-walled, light yellow in KOH; pileocystidia 25.5–63.5 × 6–14 μm, narrowly utriform to cylindrical, thin-walled, greyish brown to light brown pigmented in KOH. Pileus trama subregular, sarcodimitic. Stipitipellis a cutis, hyphae 1.5–11 μm wide, smooth, thin-walled, hyaline; caulocy stidia 12.5–33 × 3.5–8 μm, narrowly cylindrical to oblong, thin-walled, hyaline. Stipe trama regular, sarcodimitic. Clamp connections present in all tissues.</p></tp:treatment-sec><tp:treatment-sec sec-type="distribution" id="SECID0EBQCI"><title>Habit and distribution.</title><p>Solitary or scattered, growing on the damp soil under broad-leaved forests. Currently known from China and Japan.</p></tp:treatment-sec><tp:treatment-sec sec-type="Additional specimen examined" id="SECID0EGQCI"><title>Additional specimen examined.</title><p>China • Guangdong Province: Shaoguan City, Nanling National Forest Park; <named-content xmlns:xlink="http://www.w3.org/1999/xlink" content-type="dwc:verbatimCoordinates" xlink:type="simple"><named-content content-type="geo-json" specific-use="{&#34;type&#34;:&#34;Point&#34;,&#34;coordinates&#34;:[113.055278,24.946667]}" id="NCID0EPQCI" xlink:type="simple">24°56'48"N, 113°3'19"E</named-content></named-content>; 490 m asl.; 9 June 2022; Ming Zhang, Guo-Rui Zhong, and Shi-Zheng Wang (<named-content xmlns:xlink="http://www.w3.org/1999/xlink" content-type="dwc:institutional_code" xlink:title="Fungarium of the Institute of Microbiology, Guangdong Academy of Sciences" xlink:href="http://grbio.org/institution/guangdong-institute-microbiology" xlink:type="simple">GDGM</named-content> 87835).</p></tp:treatment-sec></tp:taxon-treatment>
